# Supplementary material for: c-di-GMP modulates type IV MSHA pilus retraction and surface attachment in Vibrio cholerae
Source: Nat Commun. 2020 Mar 25;11:1549. doi: 10.1038/s41467-020-15331-8 (PMC7096442; doi:10.1038/s41467-020-15331-8)
Supplement: Supplementary file 9 — Source Data [file 41467_2020_15331_MOESM9_ESM.zip]

Archive with 34 entries (31 files):
- Floyd et al Source Data/
- Floyd et al Source Data/Figure 3b.pzfx
- __MACOSX/
- __MACOSX/Floyd et al Source Data/
- __MACOSX/Floyd et al Source Data/._Figure 3b.pzfx
- Floyd et al Source Data/Supplementary Figure 9e.pzfx
- __MACOSX/Floyd et al Source Data/._Supplementary Figure 9e.pzfx
- Floyd et al Source Data/Figure 4e.pzfx
- __MACOSX/Floyd et al Source Data/._Figure 4e.pzfx
- Floyd et al Source Data/Figure 4d.pzfx
- __MACOSX/Floyd et al Source Data/._Figure 4d.pzfx
- Floyd et al Source Data/.DS_Store
- __MACOSX/Floyd et al Source Data/._.DS_Store
- Floyd et al Source Data/Figure 7b.pzfx
- __MACOSX/Floyd et al Source Data/._Figure 7b.pzfx
- Floyd et al Source Data/Figure 4c.pzfx
- __MACOSX/Floyd et al Source Data/._Figure 4c.pzfx
- Floyd et al Source Data/Figure 2b.pzfx
- __MACOSX/Floyd et al Source Data/._Figure 2b.pzfx
- Floyd et al Source Data/Supplementary Figure 11b.pzfx
- __MACOSX/Floyd et al Source Data/._Supplementary Figure 11b.pzfx
- Floyd et al Source Data/Figure 3g.pzfx
- __MACOSX/Floyd et al Source Data/._Figure 3g.pzfx
- Floyd et al Source Data/Supplementary Figure 5c.pzfx
- __MACOSX/Floyd et al Source Data/._Supplementary Figure 5c.pzfx
- Floyd et al Source Data/Supplementary Figure 4b.pzfx
- __MACOSX/Floyd et al Source Data/._Supplementary Figure 4b.pzfx
- Floyd et al Source Data/Figure 2c-d.pzfx
- __MACOSX/Floyd et al Source Data/._Figure 2c-d.pzfx
- Floyd et al Source Data/All HA Assay Source Data.pzfx
- __MACOSX/Floyd et al Source Data/._All HA Assay Source Data.pzfx
- Floyd et al Source Data/Figure 3a.pzfx
- __MACOSX/Floyd et al Source Data/._Figure 3a.pzfx
- __MACOSX/._Floyd et al Source Data
